# Supplementary material for: Co-regulated expression of HAND2 and DEIN by a bidirectional promoter with asymmetrical activity in neuroblastoma
Source: BMC Mol Biol. 2009 Apr 6;10:28. doi: 10.1186/1471-2199-10-28 (PMC2670301; doi:10.1186/1471-2199-10-28)
Supplement: Additional File 1 — The table indicates expression values (log ratios) of HAND2, DEIN and PHOX2B in 236 primary NBs as determined by micoarray analysis, patient ID, stage, MYCN-status (1, single copy; A, amplified) and age at diagnosis (days). [file 1471-2199-10-28-S1.xls]

## Sheet: Tabelle1
Patient	Stage	MYCN-Status	Age at Diagnosis (days)	DEIN (log ratio)	HAND2 (log ratio)	PHOX2B (log ratio)
NB004	1	1	56	0.14492	-0.00745	-0.01837
NB009	4	1	387	0.11256	0.06068	0.10308
NB011	4S	1	146	-0.05298	-0.27939	-0.21139
NB012	4S	1	80	0.12673	-0.23886	0.16029
NB013	4S	1	143	0.06883	-0.10178	-0.14571
NB023	4S	1	305	-0.08262	-0.06276	-0.38077
NB026	1	1	101	-0.33482	-0.27749	-0.18011
NB037	2a	1	2111	-0.13909	-0.18387	-0.29926
NB038	4	1	1278	-0.17238	0.08513	0.00086
NB039	4S	1	3	0.16638	0.0708	-0.0737
NB040	3	1	9282	0.16406	0.17432	0.09105
NB041	1	1	118	-0.10815	0.18629	-0.12225
NB043	3	1	152	0.06948	0.08629	-0.03149
NB044	4S	1	180	0.07662	-0.1205	-0.1795
NB045	2b	1	2225	-0.40761	-0.07778	0.07611
NB064	1	1	1798	-0.36207	-0.21802	0.04083
NB065	1	1	103	0.10457	0.05747	0.01173
NB066	2a	1	45	-0.0965	-0.04193	0.03387
NB067	2a	1	14	-0.08814	-0.02357	-0.14621
NB068	2a	1	300	-0.14631	-0.01137	0.0041
NB069	2b	1	0	0.08837	0.01243	-0.0723
NB070	3	1	227	0.02995	0.06194	0.19554
NB071	3	1	385	-0.2596	-0.17173	-0.06376
NB072	3	1	1004	-0.28236	-0.10333	-0.12953
NB082	4	1	247	-0.31338	0.00453	-0.13548
NB083	4S	1	8	0.10643	0.05008	0.05555
NB084	4S	1	80	0.03396	-0.01738	-0.08673
NB085	4S	1	12	0.19991	0.16691	0.10136
NB087	1	1	77	0.02354	-0.14036	-0.11357
NB088	1	1	226	-0.13437	-0.11885	-0.07016
NB089	2b	1	0	-0.02937	-0.11803	-0.11556
NB090	2b	1	1099	-0.25636	-0.07905	-0.09706
NB091	2b	1	120	0.24566	0.05077	0.10888
NB092	2a	1	8	-0.10898	0.10977	0.04629
NB093	2	1	732	-0.25785	-0.11719	-0.32072
NB096	1	1	259	-0.21698	-0.11638	0.04424
NB098	1	1	98	-0.11935	-0.44089	0.11592
NB100	1	1	98	-0.15657	-0.09168	-0.13874
NB102	3	1	217	-0.02958	-0.01023	0.02938
NB103	4	A	219	-0.11131	-0.21132	0.1644
NB105	4	1	1537	-0.07504	0.01845	0.22579
NB106	4	A	880	0.12971	-0.22132	-0.30515
NB107	4	A	3749	-0.12278	-0.14238	-0.26598
NB108	4	1	1590	-0.29566	-0.00574	-0.1499
NB109	4S	1	50	-0.13399	0.00924	0.06882
NB110	3	1	218	-0.46539	-0.22186	-0.25784
NB111	1	1	165	-0.22103	-0.17395	-0.08486
NB113	3	1	9	0.01741	0.00642	0.02095
NB115	4	1	105	-0.30451	-0.23917	-0.10412
NB116	4	1	2134	-0.41214	0.04752	-0.15419
NB117	4	A	196	-0.15651	-0.15072	-0.17707
NB128	2a	1	890	0.03262	0.03843	-0.22321
NB129	3	1	85	0.1127	0.05589	-0.07142
NB130	2a	1	0	0.08092	0.02478	-0.16191
NB137	4	1	1529	0.16617	0.1344	0.02477
NB139	4	1	552	-0.71745	-0.4517	-0.09211
NB145	1	1	443	-0.3074	-0.15774	-0.02939
NB146	4S	A	85	0.05085	-0.13971	-0.34283
NB148	4S	A	90	-0.0114	-0.15578	-0.06358
NB150	4S	1	263	-0.38932	-0.1336	-0.23725
NB151	4S	1	116	-0.0535	-0.05522	-0.08501
NB153	1	1	23	0.22598	0.03938	-0.02615
NB155	1	1	700	-0.02164	-0.13123	-0.35895
NB156	1	1	267	-0.13981	-0.00103	-0.13499
NB183	2a	1	1841	-0.27615	-0.24954	-0.32098
NB185	3	1	1200	-0.32582	-0.10641	-0.29608
NB190	1	1	18	0.27989	0.0721	0.01636
NB191	3	1	279	-0.09132	-0.04715	-0.07325
NB193	4	1	214	-0.20601	-0.14123	0.06317
NB196	3	1	2230	-0.22622	0.15633	0.22456
NB197	4	1	295	0.35203	0.17589	-0.09556
NB198	4	1	110	-0.23386	-0.26043	-0.27048
NB200	1	1	300	-0.13347	0.10838	0.05204
NB201	1	1	60	-0.02382	0.11624	0.22365
NB202	1	1	120	0.14038	0.16433	0.07605
NB203	4	A	3240	0.14807	-0.07009	-0.19915
NB204	4	A	1560	-0.00163	0.07866	0.26226
NB205	2b	1	680	-0.27872	-0.02673	-0.01109
NB206	1	1	8926	0.26549	0.08655	-0.10512
NB207	1	1	35	0.15383	-0.05508	0.14975
NB210	1	1	300	-0.13803	0.0009	-0.10969
NB211	1	1	360	-0.30799	-0.05464	-0.1659
NB213	1	1	300	0.19248	0.06899	0.01276
NB214	1	1	240	-0.20866	0.06557	-0.09849
NB215	4	1	750	0.33318	0.1323	0.06669
NB216	1	1	210	0.12266	0.16693	0.09475
NB217	4	1	1890	-0.1491	-0.0525	0.27177
NB221	4	1	1545	-0.45022	-0.23692	-0.17261
NB222	4	1	432	-0.30338	-0.15944	-0.06449
NB224	4	A	633	0.02311	-0.09264	-0.2112
NB225	4	1	1764	-0.30899	-0.15462	0.07695
NB231	4	A	489	-0.10675	-0.17857	0.21633
NB232	4	1	1024	-0.16701	-0.19191	0.05645
NB233	4	1	924	-0.18531	-0.18032	0.11268
NB234	4	A	1067	-0.36144	-0.34361	-0.18355
NB236	4	1	1488	-0.03511	0.00554	-0.11226
NB237	4	1	516	-0.3071	-0.15458	-0.22479
NB240	4	A	1676	-0.01401	-0.23991	-0.09647
NB241	4	1	549	-1.0711	-0.71734	0.16332
NB244	4	1	1968	-0.19925	-0.12239	0.25221
NB245	4	A	1413	-0.33773	-0.47176	-0.13584
NB247	4	1	1071	-0.32657	0.00975	-0.27755
NB252	4	1	1437	-0.57582	-0.13941	0.09768
NB258	4	1	2227	0.10487	0.10277	0.00265
NB260	4	1	818	0.31066	0.14086	-0.00352
NB261	2	A	690	-0.51679	-0.5664	-0.08967
NB273	4	A	2081	-0.23188	-0.07869	0.01442
NB280	4	A	714.6	-0.095	-0.04562	-0.14309
NB283	4	A	3072	-0.09675	-0.30665	-0.13595
NB284	4	1	180	-0.32688	-0.28898	-0.01712
NB286	4	1	75	-0.08277	0.02837	-0.10414
NB287	4	1	294	0.19314	0.04202	0.04135
NB298	3	1	1053	-0.49098	0.05204	0.10112
NB299	3	1	921	-0.57187	-0.31707	-0.65437
NB300	3	1	801	-0.50909	-0.25232	-0.19233
NB301	4	1	180	-2e-05	-0.00401	0.01558
NB303	4	1	318	-0.1712	0.07891	-0.27408
NB307	4	1	1290	-0.12531	0.01076	0.24704
NB308	4	1	1830	-0.28079	0.20935	-0.09599
NB310	4	1	1050	-0.32845	-0.02222	-0.30051
NB312	4	1	810	-0.1471	0.01692	0.20416
NB313	1	1	23	0.06631	-0.02109	0.06078
NB314	3	1	0	0.14854	0.11271	-0.32223
NB316	1	1	560	0.07954	-0.02664	-0.12797
NB317	2a	1	29	0.23554	0.00723	-0.04983
NB318	4	1	2324	-0.1435	-0.01568	0.05907
NB321	3	1	49	0.20907	-0.02574	0.05227
NB331	4	1	237	-0.0107	0.07965	-0.02052
NB332	4	1	261	-0.12893	0.12498	0.0479
NB333	4	1	81	0.23273	0.20491	0.21912
NB343	4	1	21	-0.13301	-0.0301	0.00027
NB344	4	1	342	0.11815	0.27628	0.10274
NB351	4	1	1397	0.17982	0.23474	0.14134
NB352	2b	1	402	-0.02236	-0.01211	0.0081
NB353	4S	1	6	0.22503	0.19633	0.09267
NB354	2	1	607	0.05455	0.13853	0.05863
NB355	4	1	381	-0.49073	0.00271	-0.11488
NB356	4S	1	112	-0.16711	-0.0724	0.0143
NB358	4	A	416	0.10748	-0.39841	-0.23228
NB359	1	1	356	0.03457	-0.0219	-0.24005
NB363	2b	1	2885	-0.23993	-0.04134	0.01754
NB364	3	1	192	-0.35987	-0.02842	0.05316
NB365	3	1	121	-0.02811	-0.17909	-0.00737
NB366	3	A	310	0.20023	-0.05096	-0.00012
NB367	2a	1	363	-0.05361	-0.02146	-0.09135
NB368	4	A	710	0.16073	-0.22696	-0.17214
NB370	4S	1	31	0.12574	0.05669	-0.15123
NB371	2b	1	24	0.06567	0.00265	-0.08598
NB372	3	1	3	-0.129	0.03333	-0.02007
NB373	4S	1	35	-0.02452	0.07012	0.13056
NB375	4S	1	30	-0.1051	0.10477	0.08911
NB376	2	1	30	-0.04689	0.10074	0.05023
NB377	3	1	150	-0.06273	0.12766	0.09989
NB378	4	1	1113	-0.07777	-0.12025	0.27265
NB379	2b	1	35	-0.03121	0.02414	0.04467
NB381	4S	1	122	-0.20537	0.02961	0.22391
NB382	1	1	100	-0.068	0.01213	-0.03349
NB383	4S	1	18	-0.13075	-0.10801	-0.17319
NB384	1	1	3	-0.32762	-0.19663	-0.16109
NB385	4S	1	4	-0.10464	0.07167	0.24334
NB386	2a	1	187	-0.06698	0.16479	0.13954
NB387	4S	1	212	-0.0916	0.00099	0.24588
NB388	2	1	35	-0.09987	-0.12253	-0.05732
NB389	4	1	267	-0.08054	-0.12357	-0.13641
NB390	4	A	1611	0.36713	0.14853	-0.37233
NB391	4	1	450	0.18371	0.11607	0.09691
NB392	4	A	870	0.14713	-0.10767	-0.02887
NB393	1	1	180	-0.08671	0.01853	0.02846
NB395	1	1	30	-0.18766	0.02596	-0.09815
NB396	2	1	540	-0.43127	-0.09246	0.02298
NB397	1	1	216	0.55078	0.23076	0.10596
NB398	4S	1	32	-0.21354	-0.16729	-0.29211
NB400	1	1	47	0.21435	0.07225	0.15583
NB401	4	1	438	-0.25161	0.0923	-0.15778
NB402	4	1	1319	-0.01297	0.03497	0.05387
NB403	4	A	641	-0.25328	-0.23029	-0.37872
NB404	1	A	1742	-0.37558	-0.57167	0.06712
NB405	2a	1	170	0.15936	-0.0878	0.17058
NB406	4	1	841	-0.088	0.03659	0.00428
NB407	4	1	3062	-0.56094	-0.18173	-0.27105
NB408	4	1	1328	0.26218	0.2117	0.15954
NB411	1	A	793	-0.09154	-0.20302	-0.20879
NB414	2a	1	84	0.18772	0.29966	0.21042
NB419	3	1	38	-0.1774	-0.10681	-0.07726
NB421	2a	1	3	-0.29985	-0.21291	-0.12389
NB423	4	A	1034	-0.82554	-0.19222	-0.07317
NB424	4	1	1132	-0.49875	-0.13104	0.01585
NB430	4	A	357	-0.25344	-0.24925	-0.18405
NB433	3	1	84	0.14958	0.04921	0.04831
NB434	4	1	450	0.05693	0.10493	0.09816
NB438	4	A	1195	0.34783	0.09721	-0.23772
NB439	2b	A	274	-0.67819	-0.27668	-0.25229
NB440	1	1	159	0.19749	0.2406	0.27713
NB441	1	1	58	0.32882	0.11887	0.097
NB442	2	1	660	-0.08329	-0.0022	0.18142
NB446	4	1	1470	-1.14187	-0.42981	-0.62001
NB448	4	1	1832	-1.0866	-0.79385	-1.0863
NB449	4	1	1606	-0.20527	0.00083	-0.342
NB450	4	A	1471	-0.08005	-0.24999	-0.34959
NB452	4	A	676	-0.10704	-0.10819	0.04753
NB464	1	1	262	0.33791	-0.00015	0.05624
NB465	1	1	186	-0.01906	-0.12758	0.04512
NB466	1	1	204	0.33787	0.08646	0.20969
NB467	2a	1	565	-0.05443	0.08566	0.08249
NB468	3	A	767	-0.25448	-0.11799	0.14047
NB469	3	1	270	-0.13034	0.01954	0.0737
NB470	3	1	271	0.01238	0.07766	0.05786
NB471	1	1	300	0.04248	-0.10267	-0.02947
NB472	1	1	310	0.05045	0.0022	0.07972
NB474	4	1	1025	0.10881	0.21936	-0.09377
NB477	2b	1	487	-0.82333	-0.27437	-0.36773
NB478	3	1	364	0.19726	0.02147	-0.01626
NB480	4S	1	121	0.04023	-0.05026	0.01101
NB481	1	1	933	-0.63386	-0.25631	-0.51505
NB482	4	1	1524	-0.08448	-0.04304	-0.07552
NB483	1	1	0	-0.09034	-0.21643	0.02995
NB485	2b	1	1676	-0.15379	-0.14815	0.05551
NB514	1	1	460	-0.34111	-0.1427	-0.01546
NB515	2a	1	13	0.33355	0.23236	0.08629
NB516	1	1	11	-0.12288	-0.03456	0.03938
NB517	4	A	633	-0.05312	-0.2786	-0.15195
NB518	4	1	1267	0.1182	0.16839	0.08904
NB520	1	1	262	0.14634	0.01277	0.0164
NB521	4	1	1101	-0.00705	0.21106	0.03223
NB522	1	1	437	-0.11534	-0.01116	-0.01827
NB523	3	1	1056	-0.17803	-0.05491	-0.11921
NB524	4	1	1273	-0.01547	-0.05843	-0.0686
NB525	4	A	448	0.18607	-0.03564	-0.00833
NB526	4S	1	75	0.14432	-0.11097	-0.18944
NB527	4S	1	121	-0.01648	-0.02286	-0.12538
NB528	4S	A	134	0.1501	-0.00047	-0.16741
NB529	3	A	423	0.08096	-0.18898	-0.20267
NB530	2a	1	3	-0.23025	-0.12922	0.15079
NB531	1	1	56	-0.05417	-0.06686	-0.01867
NB532	3	1	448	-0.00814	-0.06421	-0.02307
NB534	4	A	1171	-0.68906	-0.36732	-0.00405
